# Supplementary material for: Genome-Wide Identification of Histone Modifiers and Their Expression Patterns during Fruit Abscission in Litchi
Source: Front Plant Sci. 2017 Apr 27;8:639. doi: 10.3389/fpls.2017.00639 (PMC5406457; doi:10.3389/fpls.2017.00639)
Supplement: Table S1 — Primers used in this study. [file Table1.XLSX]

## Sheet: Sheet1
Primer Name	Forward (5'to 3')	Reverse (5'to 3')	Purpose
SDG1：	5-GAAATCATCTGGTCCCGTTAG-3	5-CTCGCTTGCTGTTCCTCTTAC-3	For qRT-PCR
SDG10：	5-TGTCGCCGTTGCTTGTTATT-3	5-AGGCACCACAGTCCCTTCTT-3	For qRT-PCR
SDG2：	5-CTATGCCTGAGGAACTGGATT-3	5-GTGCCTGTGAAGTGCCTAACT-3	For qRT-PCR
SDG22：	5-GGCTTTCGCTAAACGCCTAC-3	5-GCATCCTCGTCCTCCTCACA-3	For qRT-PCR
SDG4：	5-CTGAATGCCGTGAGGATTGT-3	5-TTACGAAAGGGCCTGTTGTT-3	For qRT-PCR
SDG5：	5-AGTACCGAGCTTCCATTTGTTG-3	5-ATTGTCTTCCTCACTGCCATTA-3	For qRT-PCR
SDG6：	5-AATGGTGGAGATGTGGAGCA-3	5-TGTGACTCAGCACGACGAAC-3	For qRT-PCR
SDG7：	5-GCTGCCCAAATACTGAGATG-3	5-AGGCTTGCTAGGCTTTACCC-3	For qRT-PCR
SDG24：	5-AGAAAGGCTTTAGGAGTCATTG-3	5-TCAACACCACCATCTTCAAACA-3	For qRT-PCR
SDG12：	5-GTGAGCCTAACTGCTACACCAA-3	5-TCAATGATCCACGACACTTCTT-3	For qRT-PCR
SDG8：	5-TGCTGGTAGAGGAAGGCTCAG-3	5-GGCGGTACAATGTCAGGATTT-3	For qRT-PCR
SDG9：	5-ATCTGCGAGTATGTAGGTGAGC-3	5-CAAAGGGAACTGTCGTTGTAAT-3	For qRT-PCR
SDG19：	5-TACAGAAGACGATGGGTACGAC-3	5-TCCGCAAGATTAAATGATGAGA-3	For qRT-PCR
SDG32：	5-TCTGATCTGCATATCGCCTTTC-3	5-CTTCCTTCTTCCAGCTTTGTCC-3	For qRT-PCR
SDG13：	5-GGAGCGGTGTCTTCGATCCTAT-3	5-ACATGGCGTCACAGTCCCTAAC-3	For qRT-PCR
SDG31：	5-CCGCACAGGGAAGTATGGAGTT-3	5-TGCAATGTGAAGCAGGGCTATT-3	For qRT-PCR
SDG14：	5-GATAGATTTCAGGAGCCAACG-3	5-AAGGTCGAATTAAACCGCAAC-3	For qRT-PCR
SDG16：	5-TTGGAGAAGAATGGACGACAG-3	5-AGATGAAATGAGCCTTGAACC-3	For qRT-PCR
SDG15：	5-CTGAAACAAATGGGCACCCT-3	5-CATGCCGCCATCTTCAAACT-3	For qRT-PCR
SDG34：	5-ACAGAAACCAAGCCAAGACC-3	5-ATGCCAGGCACATAAGTGAG-3	For qRT-PCR
SDG26：	5-TGTTGCCACAAGTGTAGCCG-3	5-TTCGCTTGGTCGAGGGTTCT-3	For qRT-PCR
SDG30：	5-TCCTTCTGCTTGCTGGAATAAA-3	5-ATCTCCCAGAGGTGAACTTGCT-3	For qRT-PCR
SDG18：	5-TCTTTGGTAAACGAGGATGGT-3	5-CAATTTGCTGGATCTGACAAG-3	For qRT-PCR
SDG17：	5-TAACTGGAAATAAGCGTCAAAG-3	5-TCTGCCCAATACTGAATAACCT-3	For qRT-PCR
SDG21：	5-TCCCATTCCAGCTACCAATT-3	5-AATCACATCCAACGGCATTA-3	For qRT-PCR
SDG28：	5-GTACAGCTCACCACCACAACC-3	5-ATCCAAGGCTTCAATCCACTA-3	For qRT-PCR
SDG35：	5-GAAGCGCAAGGAAATGTCTCA-3	5-ATAGCCCTTCTCCCTCCCTCT-3	For qRT-PCR
SDG36：	5-AGAACTTCAAATTGGGAGGAA-3	5-TTTAGAACTGCTGGACGACAC-3	For qRT-PCR
PRMT6：	5-CACCACCGTAGACAAAGGAGT-3	5-CCATATCGCAAGAATACCACT-3	For qRT-PCR
PRMT1：	5-AAGCAAACGGTGCTGTATCTG-3	5-CAACGCCTACCCTGTAATGAA-3	For qRT-PCR
PRMT4：	5-GCAGGATTACGTGAGGACAGG-3	5-CAGCAATAAGTTTGCGAGCAT-3	For qRT-PCR
PRMT3：	5-AACCAATAGCAATCGCATCA-3	5-CATTTCCGACCATCAGAACC-3	For qRT-PCR
PRMT2：	5-TAACGGATACCACCAGGGAG-3	5-GCCGACATGAGCGTAGGAGT-3	For qRT-PCR
PRMT7：	5-TCAAACTGCTGTCAGAACCCTT-3	5-TGAAGAACCCACCATGAAACTA-3	For qRT-PCR
PRMT10：	5-CAAGCCAGAGCAATAAGGGAG-3	5-ATCCAAGTCAATCCACGAACT-3	For qRT-PCR
SDG31：	5-TCAACAATGACATGGCTAATG-3	5-GAACTGACAAATGGCAGAACA-3	For qRT-PCR
PRMT11：	5-AGTTCGTGGATTGACTTGGAT-3	5-TGCCTGTAGTGAAAGATGGGT-3	For qRT-PCR
PRMT8：	5-TCTTTCACATCCGCTTATGG-3	5-CTTTACTGATTGCCCTTTGG-3	For qRT-PCR
PRMT9：	5-CAAAGGGCAATCAGTAAAGC-3	5-TCATACTTCCAAGCGAAACC-3	For qRT-PCR
SDG14：	5-AGAAAGCAAGGCAGGAAATAG-3	5-ATGAGCTGTAAAGACGAGCAA-3	For qRT-PCR
SDG33：	5-ACCAAGGCAGACGAGTGAGT-3	5-CAACAGGCAGAGGTCCCATA-3	For qRT-PCR
SDG25：	5-TGTTTGTAGGGTTGATTCGC-3	5-CGTGTTCCAGGTGTCCAGAG-3	For qRT-PCR
SDG3：	5-CATTTGCTCGTGTTCTTTGC-3	5-CCTCTTGGCTGATGTTTCTC-3	For qRT-PCR
SDG11：	5-GATTTCGGATGCCGTTACTT-3	5-TGGTCCTCTTCTGCGACTTA-3	For qRT-PCR
SDG23：	5-TGCAAAGACGATTCCCAGAG-3	5-CATTCCTTAGCAGGCCAAAA-3	For qRT-PCR
SDG27：	5-GATAGCACCACAACAACCTGAC-3	5-AAACTTCCCACATTTGCTCTTT-3	For qRT-PCR
JMJ6：	5-TCCCAAAGGCAGTGAGGTAT-3	5-CCACTTTAATGCAGCGAGGA-3	For qRT-PCR
JMJ14：	5-GGAGACGTGCTAGTTCTGGTTC-3	5-CTATTCGCCAGTATTCACCTTC-3	For qRT-PCR
JMJ10：	5-TTTTGGGTGGTGACTGTGAT-3	5-GAGTAATGGGCAGCAGGATA-3	For qRT-PCR
JMJ16：	5-CGATGCTGGGAACTGGTGAGA-3	5-CAGGAGGCTGTAAAGGAGGAA-3	For qRT-PCR
JMJ6：	5-CAACACCATCTTCTCGCACCC-3	5-TGTCGTCCTGGACTAACACCC-3	For qRT-PCR
JMJ18：	5-TGGACAGGCTGACTCTGTAAC-3	5-TCACCTTATTTGCCATCTTCT-3	For qRT-PCR
JMJ17：	5-AAAGGTGGTGCCAAGTCTAAC-3	5-TTGCCTATGAATAAACGGAGA-3	For qRT-PCR
JMJ11：	5-TCCCTTTATTGGTCTTGTTGG-3	5-ACTTGGTTACTGACGCTACGG-3	For qRT-PCR
JMJ7：	5-TTCTTCCGGCTCATCCATTTC-3	5-CAAGGGACAACAACTCTACGC-3	For qRT-PCR
JMJ13：	5-GCTGAATGGGACACTGATGAC-3	5-AAGTACGTGGCAGGAAGACAA-3	For qRT-PCR
JMJ3：	5-ATATCGGAGCACGGTGGGTA-3	5-GGAGGCACGCCAGTGAGTAG-3	For qRT-PCR
HDMA1：	5-CAGGTGGGCAGGAGTTTCGT-3	5-GGCATCCTTCTTCCGTTGTG-3	For qRT-PCR
JMJ12：	5-CCATCCAGAGTATCCCAAGA-3	5-TTTACAGCCCAGTCACCATT-3	For qRT-PCR
JMJ5：	5-GAAGATTGGGTTGCTGATTT-3	5-GCCATATTTAGAAGGGCACA-3	For qRT-PCR
JMJ4：	5-CAGGCATTTCCATTGTTGTC-3	5-GCTGCTCGATCTCCGTCTTA-3	For qRT-PCR
HDMA2：	5-CTGTTCTTTGCTGGTGAGGC-3	5-AATGCTAGATCCGGTCTTCG-3	For qRT-PCR
JMJ20：	5-TGGGTCACAGAAGATGGACAAC-3	5-TGCTTAACAAACTCCGAAACAG-3	For qRT-PCR
JMJ2：	5-TTTGAGGAACCGAATAAGCC-3	5-TGGAACCTCGTACTCCGAAC-3	For qRT-PCR
JMJ1：	5-GGTGACCCTATTTATGACCTGA-3	5-ACTTGTCTCCTCCTGATTCCTC-3	For qRT-PCR
HDA1：	5-TAAGAATTCTCGCCAAATGC-3	5-TGGAAGTTCAGTATCAGGTGGT-3	For qRT-PCR
SRT1：	5-ACGCAGAAGTACAAAGCAGC-3	5-GACAAACAGCCACAACCATC-3	For qRT-PCR
HDA8：	5-AAAACCACCCTGAGAACCCA-3	5-AGCAAGAAGTGCAGCATCCC-3	For qRT-PCR
HDA2：	5-CATTCCTCGGTCCAAGGTTC-3	5-TCCAGCGGCTCAACAATAGA-3	For qRT-PCR
SRT2：	5-CACAGCCTAGTTCCGCTCAT-3	5-ACTCAAGTGGATTGCTCCCT-3	For qRT-PCR
HDA6：	5-GACTGCCTTCGCTTCCTTAG-3	5-TCGGGTTCTACTCCAACTGC-3	For qRT-PCR
HDA4：	5-ACAAGCAAATTCAGCGTGAT-3	5-AAGAGGGCGACAGGAGATAA-3	For qRT-PCR
HDA3：	5-TAATAATGCTGCTGTTGCTG-3	5-ACCTTCCTCCCTCATGTCTA-3	For qRT-PCR
HDA9：	5-AGAATCCCAATCGCATCAAA-3	5-CTCCACTTCCTTCCCACTCA-3	For qRT-PCR
HDA7：	5-CATTCGGCTCTTCATGTCTC-3	5-GACTCGTGCATCACTTGGTT-3	For qRT-PCR
HAG1：	5-AGGAAGGCTCAAGTTCGTGT-3	5-CTTTAGGCATGTTAGGCAGT-3	For qRT-PCR
HAG2：	5-CTGGTTCTGATTTGGAGGTT-3	5-AAAGCGATAGACAGCCGTAA-3	For qRT-PCR
HAC1：	5-AGAATGGTGGGTTCAATGTG-3	5-AGTCGCTGCTCTATGTGGTC-3	For qRT-PCR
HAM1：	5-AAGAACAAGGTTTATGGGCAGAAT-3	5-GATAAGGTGGCAAGGTGAGG-3	For qRT-PCR
HAG3：	5-CACAGCCTAGTTCCGCTCAT-3	5-ACTCAAGTGGATTGCTCCCT-3	For qRT-PCR
HDA2：	TATCGGATCCGAATTCATGTCACTGGTGATCACCGAGT	GACGGAGCTCGAATTCGGACTTCCCATATCTATCAAGCCTTTT	For pET32(a) infusion construct
HDA6：	TATCGGATCCGAATTCATGGAGGAGCGGACGGAGGG	GACGGAGCTCGAATTCGGAGATGACTGATGTTCTTCTGTTTTCAC	For pET32(a) infusion construct
SRT2：	TATCGGATCCGAATTC ATGCTGTTGTGGGTTTTAGATAT	GACGGAGCTCGAATTCGGTTGAAGCGGGGGCACGCTAA	For pET32(a) infusion construct
